# Supplementary material for: Rheological, Surface Tension and Conductivity Insights on the Electrospinnability of Poly(lactic-co-glycolic acid)-hyaluronic Acid Solutions and Their Correlations with the Nanofiber Morphological Characteristics
Source: Polymers (Basel). 2022 Oct 19;14(20):4411. doi: 10.3390/polym14204411 (PMC9611082; doi:10.3390/polym14204411)
Supplement: Supplementary file 1 [file polymers-14-04411-s001.zip]

Archive with 1 entries (1 files):
- polymers-1880888-supplementary.pdf
